# Supplementary material for: RNA-Seq Analysis Demystify the Pathways of UV-A Supplementation in Different Photoperiods Integrated with Blue and Red Light on Morphology and Phytochemical Profile of Kale
Source: Antioxidants (Basel). 2023 Mar 16;12(3):737. doi: 10.3390/antiox12030737 (PMC10045344; doi:10.3390/antiox12030737)
Supplement: Supplementary file 1 [file antioxidants-12-00737-s001.zip]

Archive with 1 entries (1 files):
- antioxidants-2216518-supplementary.pdf
